# Supplementary material for: Smart campus: Data on energy consumption in an ICT-driven university
Source: Data Brief. 2017 Dec 7;16:780–93. doi: 10.1016/j.dib.2017.11.091 (PMC5738201; doi:10.1016/j.dib.2017.11.091)
Supplement: Supplementary file 2 — Supplementary material [file mmc2.xlsx]

## Sheet: Raw Energy Consumption Data
Day	Daily Energy Consumption (MWh)
	Jan	Feb	Mar	Apr	May	Jun	Jul	Aug	Sep	Oct	Nov	Dec
1	22.35	29.18	11.91	26.97	18.64	19.23	17.9	15.19	22.97	26.89	12.74	13.41
2	21.55	18.55	17.12	25.87	23	19.24	12.69	18.46	28.21	25.64	23.41	18.86
3	22.35	31.04	22.7	30.03	25.65	18.22	12.11	18.99	24.52	28.14	23.59	19.07
4	30.525	34.11	19.33	27.36	29.59	17.05	15.01	16.74	26.32	31.97	22.5	16.58
5	32.78	33.21	9.21	28.55	29.14	14.56	15.23	20.58	28.69	32.87	19.77	15.77
6	21.15	24.6	15.97	24.5	29.01	20.19	14.92	17.5	28.62	33.14	18.73	16.61
7	25.475	26.44	23.16	26.17	23.14	15.95	14.68	12.66	28.67	29.6	23.89	19.04
8	26.625	34.77	23.18	27.84	13.91	8.93	14.5	11.3	29.64	28.8	18.53	18.12
9	21.55	5.72	12.16	20.03	24.26	16.23	13.43	11.85	28.18	26.71	25.71	17.46
10	22.35	31	8.13	31.77	8.34	16.15	18.07	15.71	27.18	30.37	21.81	20.17
11	30.525	16.53	24.3	31.89	23.05	14.59	11.43	15.96	25.12	31.01	21.79	14.13
12	32.78	18.04	21.08	22.85	17.12	14.36	15.47	18.31	20.51	26.97	22.34	6.45
13	21.1	22	21	28.31	24.13	12.98	15.34	15.38	25.9	25.37	22.29	18.14
14	32.26	16.85	32.03	26.79	7.48	19.58	15	16.98	24.66	28.26	27.66	11
15	32.56	33.7	16.49	24.12	13.29	19.58	14.94	17.67	33.3	22.22	23.31	11.58
16	28.3	33.4	22.64	21.16	12.11	17.48	12.8	21.83	29	18.86	23.59	11.33
17	28.12	32.55	24.01	27.72	14.67	17.74	11.87	21.17	25.02	20.86	23.44	9.9
18	34.57	21.31	31.88	29.37	23.02	15.12	14.18	24.75	28.42	22.79	20.33	12.09
19	33.11	19.47	30.78	21.67	19.37	13.92	14.49	24.8	30.33	21.32	16.57	10.75
20	31.55	13.27	28.89	24.98	21.42	16.02	12.3	21.97	28.49	20.18	18.08	10.51
21	32.27	15.2	29.87	23.88	17.39	16.42	11.77	22.75	29.39	21.57	20.17	9.84
22	29.42	20.69	32.51	21.99	15.46	18.23	12.52	32.84	30.94	19.83	19.22	9.44
23	23.39	14.18	33.59	32	18.4	21.78	11.1	4.31	30.72	22.92	18.58	8.47
24	20.11	13.87	21.03	12.14	20.97	17.93	11.31	27.87	27.69	19.32	25.21	8.6
25	29.31	23.32	27.58	12.18	20.69	19.53	14.29	26.93	25.54	26.29	18.71	12.05
26	17.88	15.55	29.5	12.22	19.55	15.71	15.57	26.61	29.64	23.41	20.03	10.22
27	27.43	26.47	28.99	35.08	21.3	17.72	15.86	21.82	29.97	24.72	18.86	9.99
28	27.83	18.04	29.47	6.23	17.47	16.82	17.07	26	30.45	20.6	23.34	12.83
29	25.72	17.81	35.79	10.04	17.53	13.19	14.19	26.74	31.94	30.08	22.62	12.17
30	24.89	N/A	35.02	27.85	15.25	19.37	12.96	27.25	31.03	22.46	14.49	12.12
31	24.93	N/A	24.42	N/A	21.32	N/A	13.43	10.12	N/A	22.86	N/A	14.87

## Sheet: Descriptive Statistics
Parameter	Monthly Energy Consumption (MWh)
	Jan	Feb	Mar	Apr	May	Jun	Jul	Aug	Sep	Oct	Nov	Dec
Mean	27.07	22.79	23.6	23.92	19.62	16.71	14.14	19.78	27.93	25.54	21.27	13.26
Median	27.83	21.31	23.18	25.87	19.55	16.82	14.49	18.99	28.49	25.64	21.81	12.09
Standard Deviation	4.82	7.88	7.57	7.18	5.61	2.66	1.9	6.04	2.81	4.35	3.08	3.87
Variance	23.19	62.15	57.35	51.57	31.46	7.08	3.6	36.54	7.89	18.89	9.51	14.96
Kurtosis	1.74	2.03	2.26	3.11	2.74	3.87	2.39	3.16	3.23	1.82	3.53	1.85
Skewness	-0.19	0.02	-0.41	-0.93	-0.22	-0.65	0.19	-0.2	-0.59	0.13	-0.45	0.31
Range	16.69	29.05	27.66	28.85	22.11	12.85	6.97	28.53	12.79	14.28	14.92	13.72
Minimum	17.88	5.72	8.13	6.23	7.48	8.93	11.1	4.31	20.51	18.86	12.74	6.45
Maximum	34.57	34.77	35.79	35.08	29.59	21.78	18.07	32.84	33.3	33.14	27.66	20.17
Sum	784.94	660.87	684.3	693.71	569.1	484.45	410.04	573.67	810.03	740.71	616.82	384.58

## Sheet: ANOVA Test
Source of Variation	Sum of Squares	Degree of Freedom	Mean Squares	F Statistic	Prob>F
Columns	7299.75	11	663.614	24.56	5.094 x 10-37
Error	9077.26	336	27.016
Total	16377	347

## Sheet: Post Hoc Test
Groups Compared		Lower limits for 95% confidence intervals	Mean Difference	Upper limits for 95% confidence intervals	p-value
Jan	Feb	-0.1825	4.2783	8.739	0.0745
Jan	Mar	-0.9904	3.4703	7.9311	0.3133
Jan	Apr	-1.3149	3.1459	7.6066	0.4731
Jan	May	2.982	7.4428	11.9035	0.0001
Jan	Jun	5.901	10.3617	14.8225	0.0001
Jan	Jul	8.4669	12.9276	17.3883	0.0001
Jan	Aug	2.8244	7.2852	11.7459	0.0001
Jan	Sep	-5.3259	-0.8652	3.5956	1
Jan	Oct	-2.9356	1.5252	5.9859	0.994
Jan	Nov	1.3365	5.7972	10.258	0.0013
Jan	Dec	9.3448	13.8055	18.2663	0.0001
Feb	Mar	-5.2687	-0.8079	3.6528	1
Feb	Apr	-5.5931	-1.1324	3.3283	0.9996
Feb	May	-1.2963	3.1645	7.6252	0.4633
Feb	Jun	1.6227	6.0834	10.5442	0.0005
Feb	Jul	4.1886	8.6493	13.11	0.0001
Feb	Aug	-1.4538	3.0069	7.4676	0.5474
Feb	Sep	-9.6042	-5.1434	-0.6827	0.009
Feb	Oct	-7.2138	-2.7531	1.7076	0.6819
Feb	Nov	-2.9418	1.519	5.9797	0.9942
Feb	Dec	5.0665	9.5272	13.988	0.0001
Mar	Apr	-4.7852	-0.3245	4.1363	1
Mar	May	-0.4883	3.9724	8.4331	0.1371
Mar	Jun	2.4306	6.8914	11.3521	0.0001
Mar	Jul	4.9965	9.4572	13.918	0.0001
Mar	Aug	-0.6459	3.8148	8.2756	0.182
Mar	Sep	-8.7963	-4.3355	0.1252	0.0659
Mar	Oct	-6.4059	-1.9452	2.5156	0.9589
Mar	Nov	-2.1338	2.3269	6.7876	0.8666
Mar	Dec	5.8744	10.3352	14.7959	0.0001
Apr	May	-0.1638	4.2969	8.7576	0.0716
Apr	Jun	2.7551	7.2159	11.6766	0.0001
Apr	Jul	5.321	9.7817	14.2425	0.0001
Apr	Aug	-0.3214	4.1393	8.6	0.0992
Apr	Sep	-8.4718	-4.011	0.4497	0.1275
Apr	Oct	-6.0814	-1.6207	2.84	0.99
Apr	Nov	-1.8094	2.6514	7.1121	0.7323
Apr	Dec	6.1989	10.6597	15.1204	0.0001
May	Jun	-1.5418	2.919	7.3797	0.5948
May	Jul	1.0241	5.4848	9.9456	0.0034
May	Aug	-4.6183	-0.1576	4.3031	1
May	Sep	-12.7687	-8.3079	-3.8472	0.0001
May	Oct	-10.3783	-5.9176	-1.4569	0.0009
May	Nov	-6.1063	-1.6455	2.8152	0.9887
May	Dec	1.902	6.3628	10.8235	0.0002
Jun	Jul	-1.8949	2.5659	7.0266	0.7721
Jun	Aug	-7.5373	-3.0766	1.3842	0.51
Jun	Sep	-15.6876	-11.2269	-6.7662	0.0001
Jun	Oct	-13.2973	-8.8366	-4.3758	0.0001
Jun	Nov	-9.0252	-4.5645	-0.1037	0.0394
Jun	Dec	-1.0169	3.4438	7.9045	0.3253
Jul	Aug	-10.1031	-5.6424	-1.1817	0.0021
Jul	Sep	-18.2535	-13.7928	-9.332	0.0001
Jul	Oct	-15.8631	-11.4024	-6.9417	0.0001
Jul	Nov	-11.5911	-7.1303	-2.6696	0.0001
Jul	Dec	-3.5828	0.8779	5.3387	1
Aug	Sep	-12.6111	-8.1503	-3.6896	0
Aug	Oct	-10.2207	-5.76	-1.2993	0.0015
Aug	Nov	-5.9487	-1.4879	2.9728	0.9951
Aug	Dec	2.0596	6.5203	10.9811	0.0001
Sep	Oct	-2.0704	2.3903	6.8511	0.8441
Sep	Nov	2.2017	6.6624	11.1231	0.0001
Sep	Dec	10.21	14.6707	19.1314	0.0001
Oct	Nov	-0.1887	4.2721	8.7328	0.0755
Oct	Dec	7.8196	12.2803	16.7411	0.0001
Nov	Dec	3.5475	8.0083	12.469	0.0001
